# Supplementary material for: Effect of transcranial pulsed electromagnetic fields (T-PEMF) on functional rate of force development and movement speed in persons with Parkinson’s disease: A randomized clinical trial
Source: PLoS One. 2018 Sep 25;13(9):e0204478. doi: 10.1371/journal.pone.0204478 (PMC6155540; doi:10.1371/journal.pone.0204478)
Supplement: S1 Data — (XLSX) [file pone.0204478.s002.xlsx]

## Sheet: PDP
Allocation	UPDRS Total_0	UPDRS Motor_0	LED_0	CTsts_0 (s)	CTsts_8 (s)	sgCTsts	RFDsts_0 (BW/s)	RFDsts_8 (BW/s)	sgRFDsts	CTdpb_0 (s)	CTdpb_8 (s)	sgCTdpb	RFDdpb_0 (BW/s)	RFDdpb_8 (BW/s)	sgRFDdpb
a	46	30	593	14.9765	14.361	low	6.67041	6.74904	low	26.8535	15.4385	high	3.15828	5.87506	high
a	30	23	200	10.1975	8.7185	high	10.4614	12.2604	low	18.596	18.177	high	8.54645	10.2721	high
a	32	17	340	6.631	5.5815	high	13.8688	14.9495	high	12.0825	10.834	high	9.73029	11.3772	high
a	53	34	152	9.99	8.003	high	13.3727	15.5833	high	40.2695	27.5565	low	1.92944	3.7675	low
a	59	29	708	12.115	11.3505	low	6.59282	7.56016	low	*	*	*	*	*	*
a	47	21	910	9.5745	10.1225	high	9.27243	8.63807	low	15.816	16.3135	high	8.16371	9.67201	high
a	58	29	415	11.004	12.086	low	7.2963	7.62639	low	*	*	*	*	*	*
a	43	21	178	8.381	7.7625	high	8.72704	8.53282	low	10.2085	11.2735	high	6.99809	7.90072	high
a	55	31	760	9.825	9.9675	high	8.04291	8.73447	low	40.1345	38.632	low	0.757843	0.669161	low
a	33	23	730	7.157	7.4575	high	11.5697	12.517	high	20.948	21.192	high	8.18431	3.97418	high
a	26	13	1460	9.1965	8.876	high	11.0669	12.2075	high	12.435	14.977	high	11.6884	10.5336	high
a	41	24	870	9.079	8.151	high	11.7254	12.4394	high	17.351	16.596	high	5.37129	6.56266	high
a	28	13	380	9.305	10.9015	high	11.9844	10.0956	high	13.1475	14.8125	high	7.53248	7.53925	high
a	51	32	400	8.9195	8.847	high	12.2401	13.2864	high	22.0965	22.444	high	11.6313	9.07274	high
a	83	49	1376	13.451	13.7185	low	5.86197	6.31414	low	*	*	*	*	*	*
a	35	19	150	11.565	11.534	low	8.74735	8.26399	low	28.5595	32.373	high	2.27334	1.34927	low
a	42	24	160	8.6775	8.4235	high	10.6222	12.483	low	24.158	30.739	high	7.49136	4.80548	high
a	33	15	0	9.5455	9.801	high	9.00629	8.08256	low	30.1425	23.296	low	1.29473	2.55334	low
a	71	42	375	10.0925	10.4755	high	11.3609	11.7299	high	19.3685	16.6495	high	4.30176	5.9995	high
a	50	32	210	7.2575	8.8015	high	11.1562	9.26659	high	21.245	17.1495	high	5.01631	6.87236	high
a	31	16	260	*	*	*	*	*	*	36.0055	31.9965	low	1.57254	2.6993	low
a	28	12	257	9.6005	8.6305	high	10.7279	11.1072	low	12.786	11.2185	high	10.3965	9.10964	high
a	52	20	1400	8.021	8.2645	high	14.7307	15.2324	high	14.717	14.206	high	5.5176	5.73319	high
a	39	26	500	11.5835	10.137	low	9.2849	10.4023	low	16.684	16.375	high	5.93347	4.76612	high
a	57	31	260	12.5395	12.439	low	10.6809	10.8682	high	9.5975	9.741	high	4.75973	3.83398	high
a	48	27	800	18.1015	12.7815	low	6.32773	8.09456	low	58.021	33.955	low	0.788711	1.5412	low
a	43	25	530	10.5825	11.778	low	6.82953	7.51467	low	19.26	17.462	high	6.4668	10.5002	high
a	28	19	300	11.835	12.1325	low	10.3455	9.82621	low	30.665	26.942	low	4.49922	7.55355	high
a	65	41	700	13.061	13.2965	low	5.71476	6.11558	low	17.8895	16.194	high	4.55598	4.41591	high
a	43	34	460	10.241	9.7995	high	10.5837	10.5591	high	25.464	23.4805	high	2.35155	2.35108	low
a	37	21	258	8.2125	7.832	high	12.1432	13.0668	high	9.68	8.779	high	6.76741	6.76206	high
a	38	22	1220	10.6115	9.37	low	9.95981	11.0023	low	15.4495	16.032	high	9.68924	12.5133	high
a	49	31	300	11.874	10.745	low	7.6905	8.30362	low	40.3545	44.625	low	*	*	*
a	73	42	955	8.515	7.906	high	12.0831	13.0159	high	25.8365	17.9825	low	2.72673	5.99744	low
a	40	18	350	7.986	7.5105	high	11.2939	10.7552	high	15.7985	8.1595	high	11.5254	11.9142	high
a	45	19	600	9.5185	8.447	high	13.1787	15.0953	high	15.379	12.3405	high	11.1225	8.11225	high
a	42	23	824	12.176	10.9005	low	11.7097	13.0688	high	23.8985	22.2325	high	2.00803	3.37587	low
a	18	13	100	6.7165	4.728	high	11.2306	14.0804	high	19.843	16.8025	high	13.3223	13.8483	high
a	54	36	940	11.148	10.778	low	8.70273	8.69129	low	18.9335	19.231	high	6.572	6.89103	high
a	50	29	595	14.225	13.771	low	8.64353	9.08117	low	24.697	25.033	high	2.66949	2.50663	low
a	51	31	375	10.038	9.1845	high	11.3063	11.5137	high	78.0225	64.2035	low	0.84706	0.781245	low
a	44	23	39	9.2455	8.5755	high	11.6261	10.3549	high	16.223	19.0595	high	8.09681	5.61522	high
p	54	25	300	*	*	*	*	*	*	16.675	15.144	high	5.82615	4.89537	high
p	35	24	152	10.5365	9.761	low	12.6986	14.2224	high	22.721	17.715	low	4.49188	6.80342	low
p	49	21	800	12.84	11.239	low	8.10263	7.85933	low	14.1255	13.6695	high	5.27224	5.20189	high
p	32	14	979	9.665	9.28	high	11.131	11.8621	high	8.7855	8.2825	high	14.744	11.0546	high
p	42	25	0	11.0535	10.2515	low	11.4177	11.7319	high	8.694	9.762	high	6.74583	4.05727	high
p	65	39	400	9.4705	8.7125	high	10.1588	10.5553	low	17.1265	13.9755	high	9.52481	9.48089	high
p	23	15	262	10.8635	9.863	low	12.1807	12.1566	high	*	*	*	*	*	*
p	30	15	600	9.1105	9.214	high	10.8602	10.3318	low	9.2015	9.457	high	5.2016	4.77574	high
p	60	36	310	9.347	8.392	high	10.5805	11.9381	low	24.4265	21.5395	high	3.81361	4.17361	low
p	22	13	715	8.233	8.47	high	10.3259	11.2274	low	12.953	13.076	high	13.4466	13.6065	high
p	35	18	450	11.468	11.195	low	9.3614	8.59112	low	33.376	21.9345	low	0.816735	3.76039	low
p	34	22	1210	11.7275	10.9665	low	8.71565	9.66587	low	20.0935	19.393	high	3.48233	3.93977	low
p	70	39	640	8.9245	8.3425	high	10.1527	10.9896	low	48.406	38.755	low	*	*	*
p	50	23	660	11.227	12.077	low	10.1001	9.33916	low	11.7785	10.604	high	6.84784	4.64207	high
p	49	22	400	10.0395	10.6725	high	10.0988	10.8197	low	19.289	18.089	high	8.36378	8.66066	high
p	23	16	300	8.0615	8.2275	high	10.8713	11.3287	high	27.009	20.9305	high	5.62051	5.69629	high
p	38	23	410	9.305	9.141	high	11.8824	10.9884	high	13.591	12.1935	high	9.47509	8.80744	high
p	30	18	220	12.731	9.688	low	9.35309	9.7653	low	24.159	18.629	high	2.35694	5.23417	high
p	48	19	500	10.183	9.1705	high	11.2068	11.1641	high	28.022	22.6435	high	4.16708	4.86701	high
p	36	22	257	10.1635	10.173	high	13.1902	12.2323	high	16.683	15.1195	high	10.8015	14.9041	high
p	24	12	420	9.227	7.288	high	10.4852	10.5281	low	17.7285	16.2995	high	9.40495	8.22245	high
p	54	32	580	8.9425	9.092	high	11.2264	11.3496	low	15.252	15.0765	high	4.69385	5.1565	low
p	43	21	885	6.676	6.465	high	14.276	12.1007	high	18.7285	12.221	high	10.0765	12.9846	high
p	53	32	160	7.679	8.1115	high	13.7612	13.2815	high	16.848	12.9415	high	5.20794	9.96166	high
p	21	14	610	9.5295	9.427	high	11.3787	10.2912	high	16.5905	18.7485	high	10.1429	8.55361	high
p	44	24	642	14.0935	12.309	low	8.22706	11.1434	low	23.986	21.2955	high	2.72552	5.16738	low
p	48	32	415	8.2835	7.9455	high	14.2173	14.3394	high	18.2475	18.929	high	13.7588	11.134	high
p	46	29	310	11.569	11.236	low	7.97062	8.43324	low	16.6135	14.9975	high	5.18147	8.56057	high
p	30	18	306	10.4075	10.6075	high	9.20063	8.75035	low	24.015	20.5105	high	4.37001	5.88666	high
p	41	26	257	8.418	9.884	high	11.9722	10.8105	high	27.6725	34.271	low	6.38314	2.32782	high
p	36	18	310	13.3815	11.087	low	9.56513	10.1042	low	11.313	11.6015	high	6.27798	3.53984	high
p	52	29	315	13.874	11.3105	low	6.88897	8.45566	low	27.995	21.83	low	0.855138	2.22405	low
p	39	23	954	9.777	9.723	high	11.2867	10.9588	high	15.5665	17.7825	high	9.50484	7.67836	high
p	50	32	150	9.831	9.507	high	8.94077	8.76286	low	25.3035	24.0685	high	3.3397	4.32219	high
p	50	31	1040	10.511	10.4355	low	11.3637	12.1777	high	30.1195	40.031	low	2.23621	0.913033	low
p	45	23	314	8.718	8.789	high	11.7513	11.6837	high	11.374	11.791	high	13.9985	13.5066	high
p	58	30	1160	12.792	14.5225	low	7.42824	6.69205	low	36.461	35.939	low	0.952113	1.12451	low
p	41	25	520	9.9235	8.8145	high	9.85321	9.56492	low	11.4455	12.1485	high	8.11939	9.02876	high
p	47	22	0	9.683	8.8835	low	14.4336	14.4596	high	7.418	7.865	high	7.18219	8.48134	high
p	57	33	475	14.5175	12.06	low	8.49446	8.33574	low	45.678	41.6275	low	*	*	*
p	59	37	400	8.7925	7.9015	high	8.48824	8.86428	low	25.506	20.841	low	5.69605	7.64609	high
p	37	14	570	7.2325	6.909	high	13.9687	14.071	high	10.6175	10.043	high	9.72329	7.35341	high

## Sheet: REF
Allocation	CTsts_0 (s)	RFDsts_0 (BW/s)	CTdpb_0 (s)	RFDdpb_0 (BW/s)
r	6.8475	15.7506	15.6995	9.77676
r	9.4575	14.3141	12.292	14.5518
r	9.8955	9.47084	13.844	6.83566
r	9.1405	15.1324	23.3115	6.01689
r	9	11.7262	20.7335	3.37268
r	8.3335	16.672	22.582	5.27131
r	9.552	13.0969	15.5365	3.82488
r	9.6845	8.56357	18.562	7.08557
r	10.6265	10.5592	24.5815	6.32511
r	8.534	11.3649	20.5705	7.75376
r	9.194	9.71824	16.8635	11.8359
r	11.9835	13.2824	40.504	1.33169
r	8.511	12.8919	19.4275	9.7834
r	7.7785	15.7753	13.133	14.9521
r	7.7455	12.3181	16.7055	8.10045
r	4.542	14.2165	8.811	16.4015
r	6.968	15.0838	20.89	11.2085
r	10.0065	10.9499	31.888	2.0484
r	10.2475	13.434	33.776	1.7557
r	12.13	10.5609	33.7895	1.99446
r	8.4	14.5307	14.359	12.7158
r	8.3695	13.4037	18.0975	9.77396
r	7.501	11.6837	7.5105	10.8033
r	7.6025	15.1947	17.328	11.5258
r	10.1165	12.9892	42.64	1.50384
r	7.324	17.3473	*	*
r	10.2005	15.3984	14.9705	10.147
r	7.3965	12.7402	7.472	4.25933
r	9.9445	8.77082	15.3045	8.82327
r	7.108	13.4347	15.7435	11.3308
r	7.407	16.5295	15.6975	14.6227
r	11.692	10.1365	20.347	4.2496
r	6.9385	16.5058	11.909	10.5852
r	7.0725	10.528	12.9155	21.3161
r	6.7745	15.8715	18.8455	17.1425
r	6.3475	15.8178	12.6435	6.8394
r	6.616	13.2952	14.3425	9.02159
r	9.254	10.2924	14.373	8.65885
r	9.737	10.4706	24.0695	5.98151
r	9.4695	12.3394	7.083	7.48584
r	8.275	14.5024	5.963	4.0978
r	7.084	13.4669	14.1495	14.5771
r	7.814	10.5652	17.0895	7.13588
